# Supplementary material for: Evaluation of Imidazolium Ionenes: Solid–Solid Phase Change Materials as Heat Sinks
Source: Polymers (Basel). 2025 Jun 27;17(13):1782. doi: 10.3390/polym17131782 (PMC12252075; doi:10.3390/polym17131782)
Supplement: Supplementary file 1 [file polymers-17-01782-s001.zip]

Archive with 1 entries (1 files):
- polymers-3712253-supplementary.pdf
